# Supplementary material for: Plasma Extracellular Vesicle Characteristics as Biomarkers of Resectability and Radicality of Surgical Resection in Pancreatic Cancer—A Prospective Cohort Study
Source: Cancers (Basel). 2023 Jan 18;15(3):605. doi: 10.3390/cancers15030605 (PMC9913838; doi:10.3390/cancers15030605)
Supplement: Supplementary file 1 [file cancers-15-00605-s001.zip]

Archive with 1 entries (1 files):
- cancers-2107022-supplementary.pdf
